# Supplementary material for: Nondestructive 3D Image Analysis Pipeline to Extract Rice Grain Traits Using X-Ray Computed Tomography
Source: Plant Phenomics. 2020 May 2;2020:3414926. doi: 10.34133/2020/3414926 (PMC7706343; doi:10.34133/2020/3414926)
Supplement: Supplementary Materials — Supplementary File 1: Original phenotypic data of all 104 rice panicles. Supplementary File 2: Usage instructions for the 3D image analysis pipeline. Supplementary File 3: Source code of the 3D image analysis pipeline. Supplementary Video 1: Guidelines of the operation procedure for the 3D image analysis pipeline. Supplementary Video 2: Example segmentation result of a single panicle. Supplementary Video 3: Segmentation results of all the panicles in one rice plant [file 3414926.f1.zip]

Archive with 5 entries (5 files):
- 3414926.f5.mp4
- 3414926.f4.mp4
- 3414926.f3.mp4
- 3414926.f2.pdf
- 3414926.f1.csv
