# Supplementary material for: Nondestructive 3D Image Analysis Pipeline to Extract Rice Grain Traits Using X-Ray Computed Tomography
Source: Plant Phenomics. 2020 May 2;2020:3414926. doi: 10.34133/2020/3414926 (PMC7706343; doi:10.34133/2020/3414926)
Supplement: Supplementary Materials — Supplementary File 1: Original phenotypic data of all 104 rice panicles. Supplementary File 2: Usage instructions for the 3D image analysis pipeline. Supplementary File 3: Source code of the 3D image analysis pipeline. Supplementary Video 1: Guidelines of the operation procedure for the 3D image analysis pipeline. Supplementary Video 2: Example segmentation result of a single panicle. Supplementary Video 3: Segmentation results of all the panicles in one rice plant [file 3414926.f1.zip › 3414926.f1.csv]

CT_measurement																								YTS_measurement
Serial_number	GN	MGL	SGL	MGW	SGW	MLWR	SLWR	MGT	SGT	MWTR	SWTR	TGS	MGS	SGS	TGV	MGV	SGV	MCHV	SCHV	MED	MS	MGG		GrainNumeber	Avg_Length	GrainWeight
01_01	117	4.9698	0.28958	3.0045	0.19943	1.657145202	0.084612151	2.269	0.17082	1.327922042	1.327922042	7382.5	63.964	5.561	1676.8	14.425	2.469	13.027	3.5267	3.0088	1.1621	191.85		121	5.07	2.99
01_02	125	4.8874	0.26649	3.0032	0.1798	1.63018281	0.085373524	2.2655	0.18214	1.330624984	1.330624984	7858	63.252	5.2816	1761.9	14.139	2.4832	13.48	3.3486	2.988	1.0886	202.43		122	5.07	2.96
01_03	112	4.9553	0.29046	2.9751	0.19226	1.669281222	0.099301911	2.2456	0.18483	1.330311288	1.330311288	7082.8	63.389	5.1561	1576.1	14.063	2.3563	13.014	3.9297	2.984	1.1785	201.18		117	5.21	2.83
01_04	126	4.9145	0.33489	2.9381	0.16716	1.674579401	0.102996893	2.2819	0.1378	1.28976985	1.28976985	7873.1	62.756	4.886	1752.5	13.93	2.1608	13.559	3.2616	2.977	1.0758	192.52		122	5.09	3.14
01_05	119	4.9421	0.32791	2.9702	0.24988	1.668970339	0.096245888	2.2473	0.2204	1.326981667	1.326981667	7458.2	63.081	6.9453	1678.8	13.949	3.1544	13.272	3.7272	2.9658	1.0923	200.76		126	5.15	3.07
01_06	77	4.9061	0.38152	2.8946	0.23796	1.701657941	0.141729093	2.2326	0.2272	1.302275173	1.302275173	4652	61.779	7.1034	1039.9	13.603	3.1831	13.284	3.9836	2.9398	1.0649	197.94		85	5.13	1.86
01_07	71	4.9116	0.31947	2.9187	0.20911	1.686847365	0.10371498	2.2303	0.25944	1.319131554	1.319131554	4378.8	62.248	6.5136	979.91	13.723	3.0941	12.894	3.7703	2.9512	1.1045	195.31		77	5.11	1.73
01_08	112	4.9593	0.30978	2.8804	0.1818	1.725740664	0.115953585	2.268	0.17634	1.27447275	1.27447275	6982.5	62.37	5.2559	1542.6	13.676	2.3303	12.84	3.4043	2.9562	1.1263	200.34		111	5.01	2.75
01_09	94	4.8439	0.30023	2.8918	0.19202	1.680116131	0.12297313	2.1838	0.18657	1.329544908	1.329544908	5627.7	60.814	5.0947	1215.4	12.927	2.3428	11.278	3.7141	2.899	1.2896	185.92		110	5.17	2.36
01_10	135	4.7701	0.36518	2.8919	0.24317	1.655541647	0.130252152	2.2037	0.22104	1.317596165	1.317596165	8058.7	60.214	6.7317	1741.7	12.856	2.8866	11.825	3.5489	2.8872	1.1606	187.46		135	5.01	3.2
01_11	111	5.0296	0.26818	3.0423	0.22298	1.657414829	0.095121163	2.3214	0.14205	1.31428689	1.31428689	7184.5	65.77	5.5872	1680.9	15.209	2.2017	14.679	3.9028	3.0666	1.0882	203.21		110	5.14	2.98
01_12	94	4.8909	0.37042	2.9678	0.23584	1.652442348	0.112378721	2.2267	0.22721	1.339248701	1.339248701	5824.1	62.29	7.0874	1289.8	13.729	3.1516	13.179	3.9902	2.9505	1.0887	198.24		103	5.24	2.45
02_01	123	5.1808	0.22325	3.0078	0.20054	1.727446224	0.101436556	2.3349	0.12657	1.290284597	1.290284597	8150.7	66.887	4.7997	1899.9	15.464	2.0076	14.526	3.2482	3.0849	1.1057	203.09		117	5.2	3.28
02_02	96	4.885	0.37777	3.0221	0.23808	1.618835726	0.085100017	2.2968	0.23032	1.321159457	1.321159457	6071.7	63.538	7.5007	1410	14.585	3.3743	14.502	4.3787	3.01	1.0687	195.73		101	5.2	2.54
02_03	108	4.9667	0.4676	2.9552	0.29656	1.685838645	0.116415544	2.2615	0.25124	1.311685301	1.311685301	6616.8	63.295	9.0355	1519.4	14.209	3.9536	13.956	4.8356	2.9744	1.0734	195.95		113	5.32	2.71
02_04	106	5.0992	0.21734	3.0844	0.16223	1.656624031	0.092879448	2.3277	0.14006	1.328775123	1.328775123	7015.4	66.484	4.0907	1654.9	15.574	1.8916	14.387	3.7614	3.0927	1.1687	203.28		104	5.33	2.93
02_05	121	4.9965	0.24054	3.0003	0.16173	1.669685368	0.114421264	2.3105	0.12971	1.301443229	1.301443229	7698.5	64.531	3.8245	1780.8	14.682	1.7812	14.453	2.6979	3.0329	1.0434	191.36		119	5.27	3.15
02_06	104	5.0521	0.30148	3.0214	0.20298	1.675004016	0.080291111	2.2628	0.16392	1.3377732	1.3377732	6642.2	64.717	6.0586	1534.7	14.675	2.6957	14.484	3.8905	3.0249	1.0608	200.15		104	5.19	2.7
02_07	94	5.0865	0.2387	3.0392	0.15292	1.676051858	0.086211413	2.3501	0.13562	1.296295248	1.296295248	6155.6	66.357	3.7256	1459.7	15.503	1.8581	15.164	3.4122	3.0888	1.067	201.97		87	5.2	2.49
02_08	117	5.0168	0.38207	3.0456	0.24059	1.651096648	0.109099381	2.2329	0.2195	1.369969461	1.369969461	7416.8	64.257	7.3776	1694.8	14.439	3.296	13.178	4.4638	3.0011	1.212	196.45		124	5.23	2.98
02_09	134	5.1009	0.26915	3.0458	0.17053	1.677455925	0.091572742	2.3398	0.14834	1.304989062	1.304989062	8794.4	66.299	4.8533	2074.8	15.527	2.3661	14.586	3.2783	3.0872	1.1072	200.15		131	5.19	3
02_10	131	5.101	0.44548	3.0336	0.20158	1.682974434	0.11191749	2.2484	0.18444	1.354443021	1.354443021	8491.1	65.302	7.2493	1948.9	14.797	2.9376	13.685	4.1868	3.0318	1.1308	189.3		126	5.29	3.32
02_11	80	5.1076	0.43609	3.0126	0.30836	1.705835662	0.161846655	2.1827	0.26251	1.388043744	1.388043744	5172	64.65	8.806	1155.5	14.443	3.9892	13.466	4.9994	2.9902	1.1493	196.31		86	5.3	2.13
02_12	126	5.131	0.34201	3.0716	0.20545	1.67382945	0.103006626	2.3321	0.13928	1.319958236	1.319958236	8369.1	66.926	5.807	1986.6	15.664	2.0618	14.9	3.6856	3.0977	1.1058	203.16		124	5.22	3.42
03_01	92	3.9835	0.18919	3.2697	0.15261	1.220778986	0.077509278	2.498	0.12482	1.311934035	1.311934035	5406	59.251	2.6893	1257.5	13.666	1.3423	13.772	2.2975	2.9632	1.0115	187.41		92	4.03	2.28
03_02	68	4.1014	0.19233	3.3198	0.17838	1.237281073	0.058438843	2.534	0.12012	1.311571423	1.311571423	4116	61.585	3.629	1004.6	14.746	1.7677	14.681	2.4089	3.0369	1.0188	187.7		65	4.13	1.69
03_03	64	4.0202	0.22972	3.2728	0.12598	1.229211177	0.070003006	2.4594	0.087823	1.332381106	1.332381106	3775.8	59.269	3.2231	871.15	13.634	1.4701	14.263	2.0808	2.96	0.96855	197.71		62	4.07	1.48
03_04	51	4.1794	0.2527	3.4351	0.12136	1.217712649	0.078253663	2.6019	0.083335	1.321033784	1.321033784	3227.5	63.844	2.9974	813.59	15.989	1.425	15.466	2.6703	3.1229	1.06	199.91		52	4.21	1.29
03_05	71	4.0121	0.27864	3.289	0.18515	1.220694213	0.066560395	2.4894	0.18577	1.325696781	1.325696781	4254.6	59.923	5.0318	998.57	14.064	2.3366	14.89	2.4512	2.9844	0.94671	188.72		72	4.16	1.76
03_06	60	4.0599	0.27616	3.4007	0.15985	1.195928571	0.093829969	2.5307	0.13285	1.345749361	1.345749361	3633	61.287	3.9469	866.78	14.593	1.9419	14.802	2.5625	3.025	1.0006	199.22		61	4.08	1.5
03_07	51	3.9577	0.22363	3.5068	0.23365	1.131671573	0.073581039	2.738	0.14846	1.282446298	1.282446298	3226.8	63.627	4.4177	815.67	16.037	2.4953	16.426	2.4478	3.1194	0.97882	198.37		57	4	1.35
03_08	111	3.8112	0.28919	3.2568	0.18994	1.170725743	0.065933028	2.4809	0.1182	1.313719198	1.313719198	6243.3	56.94	4.7451	1416.5	12.819	2.055	13.31	2.2803	2.8943	0.9688	199.33		110	3.84	2.38
03_09	72	3.9865	0.22905	3.3934	0.16173	1.175556446	0.056730747	2.5705	0.14855	1.322722893	1.322722893	4346.6	60.684	4.1223	1046.5	14.587	1.9432	14.719	2.2149	3.0243	0.99729	190.26		73	4.08	1.86
03_10	76	3.959	0.23823	3.4878	0.17682	1.138136186	0.093362568	2.6858	0.13535	1.301115145	1.301115145	4668.9	61.926	3.1931	1166.8	15.245	1.5738	15.536	1.8541	3.0727	0.98774	200.3		73	3.95	1.87
04_01	68	4.8573	0.24126	2.8827	0.17707	1.689182299	0.101002521	2.1037	0.15294	1.373853352	1.373853352	4063.5	59.758	4.1944	840.83	12.365	1.8572	11.658	2.853	2.8613	1.1139	192.84		67	4.96	1.39
04_02	70	4.9852	0.1862	3.0221	0.16595	1.653562997	0.0946313	2.249	0.13988	1.348161394	1.348161394	4518.9	64.555	3.285	1022.1	14.602	1.5434	13.535	2.8638	3.0285	1.1189	197.08		67	4.95	1.66
04_03	70	4.7804	0.23262	3.0079	0.14688	1.591816287	0.091762266	2.2764	0.12982	1.323926531	1.323926531	4389.7	63.098	3.6705	1007.4	14.407	1.7252	13.673	3.1171	3.0136	1.1022	197.61		68	4.87	1.6
04_04	79	4.7581	0.23035	2.9621	0.19429	1.610588875	0.092400093	2.2459	0.19693	1.325451425	1.325451425	4836.5	61.909	4.547	1092.9	13.823	2.2603	13.159	3.2474	2.9674	1.095	198.01		74	4.83	1.81
04_05	103	4.7168	0.23207	2.8471	0.17211	1.661044877	0.106086205	2.1818	0.13192	1.30707402	1.30707402	5982.8	59.597	3.7761	1283.6	12.563	1.6836	11.173	2.795	2.8778	1.1931	196.33		100	4.83	2.12
04_06	89	4.7761	0.20565	2.9508	0.20979	1.626368136	0.129632094	2.1997	0.11884	1.342704065	1.342704065	5447.6	61.686	3.6218	1200.9	13.456	1.6946	12.736	2.8394	2.9456	1.1049	193.95		86	4.91	2.06
04_07	91	4.83	0.23158	2.9534	0.15802	1.638861593	0.100154677	2.2335	0.10722	1.323637427	1.323637427	5633.6	62.714	3.3344	1275.5	13.944	1.4927	13.734	2.1952	2.9824	1.0344	194.74		92	4.97	2.08
04_08	85	4.7545	0.25514	2.9329	0.18449	1.624790967	0.095231599	2.1466	0.15265	1.370014419	1.370014419	5085.1	60.063	4.2674	1074.6	12.633	1.9543	12.28	2.8214	2.8812	1.0688	194.58		81	4.88	1.78
04_09	76	4.8472	0.24655	3.0031	0.15857	1.615950597	0.074002684	2.2194	0.13661	1.356193515	1.356193515	4774.8	63.14	4.0011	1080.5	14.215	1.7905	13.678	2.9228	2.9996	1.073	197.11		69	4.95	1.77
04_10	81	4.8775	0.21082	2.9777	0.18803	1.644148892	0.120392503	2.2652	0.14835	1.317752383	1.317752383	5059.7	63.462	3.474	1153.3	14.326	1.8296	12.812	3.6763	3.0077	1.2066	187.57		77	5	1.9
05_01	44	4.9938	0.32999	3.4741	0.21537	1.440139875	0.093598157	2.754	0.17433	1.264337182	1.264337182	3180.8	73.514	6.4629	875.91	20.023	3.5138	20.08	3.8562	3.3568	1.0089	199.26		46	5.15	1.43
05_02	46	5.1604	0.56109	3.4855	0.18872	1.482617522	0.153166075	2.7286	0.14121	1.278828372	1.278828372	3508.7	76.275	7.7903	979.91	21.302	3.0289	21.235	4.747	3.4317	1.0326	202.68		47	5.15	1.69
05_03	111	4.811	0.22722	3.2226	0.15685	1.495972883	0.094531344	2.5088	0.11714	1.286391704	1.286391704	7429.2	67.309	3.539	1868.7	16.764	1.7166	15.721	3.4344	3.1715	1.1134	204.03		108	4.9	3.19
05_04	53	5.0581	0.25531	3.4162	0.19754	1.484295209	0.095611088	2.706	0.14672	1.263852445	1.263852445	3856.2	73.807	4.867	1083.8	20.217	2.8148	20.428	3.0346	3.3726	0.99736	200.36		57	5.14	1.85
05_05	74	5.035	0.33148	3.3735	0.21006	1.498390598	0.136758777	2.6839	0.15061	1.25850485	1.25850485	5328.5	72.654	4.6076	1461.2	19.667	2.4636	19.427	3.542	3.3428	1.0337	204.76		72	5.01	2.54
05_06	39	5.0648	0.3253	3.3347	0.35419	1.534668555	0.176206361	2.6215	0.33209	1.282450771	1.282450771	2800.3	71.804	7.3203	739.75	18.968	4.4549	17.571	5.4865	3.2842	1.1244	195.82		44	5	1.23
05_07	92	5.0435	0.19691	3.4146	0.17781	1.480682056	0.089862733	2.6519	0.13869	1.289540193	1.289540193	6629	73.102	4.2459	1823.8	19.889	2.4116	19.806	3.4033	3.3552	1.022	206.28		93	5.04	3.06
05_08	70	5.0425	0.18006	3.3763	0.18483	1.496969517	0.080317739	2.6774	0.13588	1.262682387	1.262682387	5125.8	73.225	4.1325	1393.1	19.901	2.2719	19.564	3.4957	3.3569	1.0413	203.19		68	5.1	2.25
05_09	43	5.008	0.20801	3.3966	0.25614	1.483049504	0.133086189	2.6852	0.31362	1.276976285	1.276976285	3127.1	72.723	6.194	834.95	19.417	4.0923	19.865	5.1344	3.3153	0.99794	198.2		44	5.24	1.38
05_10	43	4.8733	0.26674	3.2885	0.26149	1.489914844	0.126343338	2.6188	0.22724	1.261141405	1.261141405	2986.5	69.851	5.6293	777.38	18.064	2.9288	18.438	3.9762	3.244	1.0093	197.02		43	4.97	1.23
06_01	33	5.045	0.14825	2.8855	0.15083	1.752774026	0.096905595	2.3335	0.13255	1.238838393	1.238838393	2163.6	65.563	3.6858	498.69	15.112	1.7909	13.826	3.1521	3.0614	1.1326	197.77		33	5.14	0.83
06_02	43	4.7195	0.18167	2.8174	0.14627	1.679949828	0.115233339	2.2841	0.11105	1.234913192	1.234913192	2599.5	60.453	2.9586	563.44	13.103	1.5603	12.407	2.2683	2.9196	1.0852	194.84		46	4.78	0.92
06_03	30	5.0101	0.24431	2.8753	0.16011	1.747050565	0.117207174	2.2827	0.14041	1.263501203	1.263501203	1916.9	64.265	3.9128	437.4	14.454	1.7369	13.69	3.1308	3.0166	1.1072	193.53		32	5.09	0.75
06_04	28	5.0769	0.39904	2.8958	0.10668	1.753979512	0.141179354	2.3759	0.12985	1.222925526	1.222925526	1860.7	66.455	4.7456	427.25	15.259	2.1197	15.407	2.8352	3.0701	1.0098	196.39		28	5.27	0.73
06_05	45	5.0425	0.21388	2.8835	0.12798	1.753082638	0.120398803	2.3245	0.082178	1.24150321	1.24150321	2923.2	64.96	2.6253	670.9	14.909	1.1764	13.41	3.2115	3.0514	1.1811	197.01		48	5.05	1.1
06_06	40	5.0343	0.24324	2.913	0.11491	1.731205401	0.113683077	2.3057	0.13664	1.267852457	1.267852457	2592.5	65.147	2.8935	595.4	14.836	1.6507	14.149	3.0326	3.0441	1.0967	196.68		37	5.06	0.97
06_07	29	5.0342	0.21009	2.8663	0.1266	1.761264788	0.129782374	2.3414	0.095523	1.225052077	1.225052077	1882.8	64.925	2.3954	431.59	14.883	1.3194	13.79	3.4295	3.049	1.1544	207.96		26	5.11	0.74
06_08	45	4.9284	0.18543	2.8337	0.11784	1.741116203	0.074089489	2.3036	0.10184	1.232118758	1.232118758	2870.7	63.794	3.0212	644.6	14.324	1.463	13.499	2.7416	3.0096	1.1131	194.75		41	5.09	1.05
06_09	33	5.0431	0.16009	2.8572	0.13517	1.769113511	0.10178337	2.317	0.11811	1.23565743	1.23565743	2157.2	65.369	2.3033	491.64	14.898	1.2713	13.453	3.3994	3.0502	1.1782	196.18		32	5.13	0.79
06_10	54	4.8201	0.30816	2.7466	0.1603	1.759240209	0.132807516	2.2111	0.12454	1.244412317	1.244412317	3214.2	59.953	4.4078	678.54	12.581	1.736	11.297	3.2662	2.8782	1.2131	196.68		54	4.92	1.15
07_01	164	4.3056	0.29594	2.8326	0.24653	1.526101321	0.10894343	2.1121	0.14389	1.341907394	1.341907394	8854	54.12	5.3326	1738.9	10.584	2.128	9.72	2.8057	2.7109	1.1342	212.43		148	4.72	3.96
07_02	147	4.4193	0.26676	3.0455	0.20715	1.455508729	0.103058095	2.2947	0.16539	1.331108213	1.331108213	8536.2	58.928	4.4761	1883.4	12.882	2.0032	12.524	2.6136	2.9002	1.0525	200.95		136	4.52	3.48
07_03	151	4.6159	0.27547	3.0457	0.20804	1.520166331	0.108541947	2.2861	0.13203	1.333516663	1.333516663	9032.4	60.449	4.7531	1999.9	13.262	2.238	12.195	2.7152	2.9276	1.1236	192.19		138	4.66	3.58
07_04	148	4.4637	0.34026	3.0182	0.21152	1.481427484	0.095842058	2.3189	0.12974	1.303136727	1.303136727	8626.2	59.072	5.4424	1908.4	12.913	2.3277	12.287	3.2385	2.899	1.0923	201.9		145	4.6	3.42
07_05	143	4.5042	0.31243	3.0749	0.21627	1.46819952	0.0976593	2.3542	0.17863	1.310004211	1.310004211	8542.4	60.239	5.5393	1930.9	13.488	2.2582	13.487	3.0683	2.9434	1.0201	190.83		114	4.49	3.53
07_06	173	4.4166	0.22617	3.0171	0.18829	1.467643995	0.092893592	2.2764	0.1371	1.327543196	1.327543196	10021	58.362	4.1578	2177.6	12.565	1.8488	12.445	2.6546	2.8775	1.0428	201.31		158	4.37	3.8
07_07	130	4.4251	0.27598	3.0193	0.19768	1.469716659	0.105964997	2.3175	0.14311	1.304927807	1.304927807	7587.1	58.704	4.6221	1658.9	12.779	1.9896	12.921	2.6838	2.8922	1.0109	199.16		131	4.59	3.02
07_08	129	4.5422	0.27231	3.0877	0.16461	1.472757295	0.081266798	2.3793	0.13493	1.30018005	1.30018005	7760.4	61.116	4.3376	1780.7	13.858	1.9848	13.886	2.8623	2.9732	1.0274	199.42		120	4.52	3.11
07_09	130	4.4727	0.36087	3.0438	0.17611	1.473523543	0.14479349	2.3376	0.11619	1.30360059	1.30360059	7716.2	59.734	5.1413	1709	13.167	1.7169	12.619	2.9371	2.9243	1.087	199.89		132	4.59	3.1
07_10	169	4.709	0.28384	3.0673	0.19612	1.5393697	0.107371089	2.2977	0.13509	1.338016523	1.338016523	10430	61.887	4.3959	2341.8	13.842	1.8539	13.548	2.6839	2.9729	1.0533	201.92		147	4.64	4.22
08_01	51	5.9034	0.53399	2.8654	0.1694	2.062671038	0.178165067	2.2589	0.16329	1.273405029	1.273405029	3596.5	70.921	7.0622	799.82	15.585	2.8198	14.894	3.6998	3.0857	1.0823	192.16		52	6.2	1.34
08_02	32	4.8357	0.28541	2.806	0.15256	1.724977019	0.084167605	2.2397	0.13914	1.255992164	1.255992164	1955.6	61.111	4.1208	418.72	13.085	1.8164	12.644	2.1076	2.9172	1.0467	190.1		34	4.86	0.65
08_03	32	5.9494	0.57068	2.9604	0.16428	2.01058135	0.172369489	2.2724	0.12145	1.304093612	1.304093612	2302.7	72.445	6.8414	526.18	16.492	2.7689	15.165	4.6352	3.1471	1.2305	192.33		33	6.3	0.88
08_04	49	5.8536	0.39313	2.8045	0.15116	2.090540102	0.14433923	2.2385	0.084893	1.253332096	1.253332096	3342.2	68.721	4.5563	739.45	14.934	1.8241	12.427	4.6769	3.0503	1.4095	191.75		51	5.98	1.22
08_05	47	5.9622	0.38661	2.9714	0.16968	2.009450794	0.127886142	2.2911	0.11842	1.298124713	1.298124713	3334.4	72.087	5.5164	780.57	16.438	2.5172	14.321	5.0647	3.1465	1.3289	193.44		48	6.24	1.28
08_06	15	4.6757	0.39097	2.8449	0.15177	1.645760243	0.137280953	2.2319	0.13944	1.276946103	1.276946103	895.54	59.703	5.7374	190.54	12.703	2.2857	13.327	2.7689	2.8833	0.96938	200.33		16	4.9	0.32
08_07	25	4.8028	0.45524	2.82	0.16138	1.703502379	0.131186041	2.2419	0.20013	1.265364085	1.265364085	1533.4	61.338	6.5716	334.66	13.387	2.7224	13.503	3.4025	2.931	1.015	193.16		24	4.99	0.54
08_08	42	5.8775	0.58562	2.977	0.19081	1.976747369	0.185143759	2.3164	0.12325	1.286352599	1.286352599	3041.3	72.412	7.7323	704.92	16.784	3.2565	13.992	4.1403	3.1614	1.2745	190.95		46	6.21	1.16
08_09	34	5.9209	0.49297	2.9144	0.19702	2.034899474	0.154146183	2.2898	0.14029	1.274352297	1.274352297	2418.7	71.412	6.915	553.12	16.231	3.0119	14.674	4.4678	3.128	1.1894	203.23		39	6.05	0.91
08_10	44	5.7919	0.53806	2.9415	0.16192	1.970629817	0.166886484	2.267	0.11676	1.300285995	1.300285995	3067.2	70.235	5.8529	695.92	15.854	2.2878	13.864	4.1771	3.1093	1.2538	192.35		46	5.9	1.11
09_01	117	4.6948	0.25461	2.8801	0.2082	1.634664771	0.104266704	2.3371	0.12333	1.234126594	1.234126594	7062.3	61.456	4.7124	1609.5	13.721	1.7029	13.126	3.219	2.9651	1.0896	200.6		112	4.68	2.72
09_02	94	4.6953	0.15863	2.8414	0.14409	1.656700269	0.10153257	2.3181	0.10569	1.227635241	1.227635241	5720.2	60.933	2.2675	1269.1	13.453	1.2208	13.124	2.2947	2.9478	1.0552	199		95	4.63	2.06
09_03	98	4.4385	0.32402	2.7086	0.19461	1.641490683	0.097595865	2.1525	0.18834	1.262691346	1.262691346	5225.2	55.714	5.6073	1105.2	11.225	2.2575	10.959	2.724	2.7634	1.0519	194.56		96	4.51	1.81
09_04	85	4.5492	0.18317	2.8224	0.19243	1.618399813	0.113767787	2.3119	0.13834	1.221452066	1.221452066	4944.5	59.327	4.0803	1111.5	13.033	1.8648	12.769	2.54	2.9119	1.0452	198.14		82	4.64	1.78
09_05	78	4.5179	0.18018	2.8688	0.14896	1.577993692	0.084930861	2.3481	0.10813	1.22280152	1.22280152	4676.3	59.953	3.113	1045.8	13.408	1.4382	12.792	2.691	2.9435	1.0868	200.21		75	4.57	1.74
09_06	100	4.575	0.17609	2.8352	0.13625	1.615854263	0.070459246	2.2362	0.12459	1.270785587	1.270785587	5839.1	59.009	2.8721	1253.5	12.519	1.4692	11.834	2.425	2.8761	1.098	198.47		93	4.57	1.99
09_07	76	4.7463	0.27789	2.8113	0.18646	1.692031821	0.09999476	2.2127	0.23592	1.280194968	1.280194968	4514.2	59.8	5.7663	975.78	12.753	2.6528	12.079	3.3074	2.8815	1.092	194.19		80	4.81	1.62
09_08	87	4.753	0.49861	2.8865	0.15153	1.646927601	0.134419172	2.2671	0.13906	1.275907152	1.275907152	5263.1	61.454	5.9096	1186.1	13.49	1.6375	12.713	2.6211	2.9484	1.1012	188.51		86	4.78	1.92
09_09	104	4.6294	0.18372	2.8321	0.15804	1.638432682	0.090812024	2.1849	0.1605	1.29915776	1.29915776	6063.9	59.121	4.0133	1299.5	12.507	1.8671	12.062	2.7478	2.8723	1.0708	195.87		107	4.72	2.1
09_10	141	4.4568	0.21213	2.7794	0.15347	1.606872138	0.0952944	2.2384	0.13039	1.244027405	1.244027405	8001.5	57.364	3.4077	1706.5	12.067	1.5326	12.032	2.426	2.8403	1.0335	188.84		134	4.5	2.8
10_01	130	5.2222	0.29779	2.8742	0.17812	1.820938575	0.11336355	2.2601	0.1495	1.275398086	1.275398086	8304.8	64.654	4.7476	1850.4	14.284	2.0407	12.164	3.2151	3.0026	1.2443	200.52		125	5.21	3.17
10_02	162	5.2491	0.39614	2.762	0.19068	1.903951178	0.117204759	2.1978	0.17337	1.259851665	1.259851665	10278	63.594	6.4692	2188.7	13.492	2.3469	12.269	3.8506	2.9425	1.1999	188.59		164	5.38	3.82
10_03	190	5.0809	0.56847	2.8184	0.22692	1.805320161	0.165228072	2.1187	0.21133	1.337013975	1.337013975	11380	61.463	8.3961	2394.7	12.675	3.0178	11.537	4.3722	2.8717	1.2082	188.5		195	5.28	4.54
10_04	173	4.9067	0.3602	2.7642	0.21194	1.77942586	0.115747052	2.1924	0.22386	1.266719843	1.266719843	10347	60.353	6.4939	2216.5	12.76	2.8439	11.955	3.8689	2.8806	1.1457	186.97		173	5.07	3.81
10_05	158	5.1698	0.34388	2.7403	0.22732	1.892986812	0.120505016	2.1409	0.23215	1.287613215	1.287613215	9723.5	61.912	6.317	2022.2	12.811	2.7168	10.965	3.9897	2.8856	1.2789	197.48		166	5.36	3.62
10_06	160	5.1536	0.26087	2.7486	0.16043	1.879980797	0.126376052	2.211	0.15054	1.246464118	1.246464118	9882.8	62.472	4.0555	2105.9	13.188	1.9275	12.402	3.2699	2.9236	1.1245	189.57		156	5.26	3.72
10_07	195	4.976	0.3826	2.8033	0.17666	1.777365475	0.120503434	2.1816	0.18366	1.291794324	1.291794324	11824	61.094	5.9466	2493.5	12.826	2.4276	11.533	3.3941	2.8908	1.1857	189.96		184	5.06	4.42
10_08	104	5.3443	0.36857	2.9589	0.16845	1.809280342	0.125223528	2.3034	0.17826	1.289198439	1.289198439	6872.4	66.858	5.3157	1584	15.217	2.4535	13.487	4.1293	3.0639	1.2285	199.45		117	5.49	2.79
10_09	146	5.1709	0.33015	2.8014	0.2054	1.850524459	0.111009169	2.175	0.18341	1.293663624	1.293663624	9078.2	62.79	5.7898	1931.1	13.203	2.4909	11.584	3.7374	2.9187	1.2242	186.73		148	5.28	3.48
10_10	168	5.2761	0.40438	2.8498	0.21829	1.856041001	0.128185733	2.2371	0.19778	1.27919258	1.27919258	10563	64.948	6.8159	2387.5	14.274	3.0431	12.837	3.8092	2.9922	1.1821	200.48		167	5.41	4.14
